# Supplementary material for: Social support and epigenetic aging at the intersections of race, ethnicity, and gender: findings from NHANES 1999–2002
Source: SSM Popul Health. 2025 Dec 4;33:101892. doi: 10.1016/j.ssmph.2025.101892 (PMC12743543; doi:10.1016/j.ssmph.2025.101892)
Supplement: Multimedia component 2 [file mmc2.xlsx]

## Sheet: Table S1
Table S1. Missing rates for social support measures, and demographic, socioeconomic, and behavioral covariates, NHANES 1999-2002 (N=1,563)
Variable	Black Women (N=179)			Black Men (N=183)			White Women (N=324)			White Men (N=341)			Mexican American Women (N=254)			Mexican American Men (N=282)
	Count	Percentage		Count	Percentage		Count	Percentage		Count	Percentage		Count	Percentage		Count	Percentage
Social support measures
Perception of having any emotional support	0	0		0	0		0	0		0	0		1	0.00393701		0	0
Perception of having enough emotional support	0	0		0	0		0	0		0	0		1	0.00393701		0	0
Having any close friends	3	0.0167598		4	0.0218579		2	0.00617284		0	0		3	0.011811		2	0.0070922
Having 5 or more close friends	3	0.0167598		4	0.0218579		2	0.00617284		0	0		3	0.011811		2	0.0070922
Perception of having any financial support	2	0.0111732		1	0.00546448		1	0.00308642		3	0.00879765		3	0.011811		1	0.0035461
Marital status	7	0.0391061		5	0.0273224		15	0.0462963		9	0.026393		16	0.0629921		13	0.0460993
Demographic covariates
Age	0	0		0	0		0	0		0	0		0	0		0	0
Nativity	0	0		0	0		0	0		0	0		0	0		0	0
Socioeconomic covariates
Educational attainment	0	0		0	0		0	0		0	0		1	0.00393701		0	0
Family income	23	0.128492		20	0.10929		37	0.114198		35	0.102639		32	0.125984		38	0.134752
Longest held occupation	9	0.0502793		4	0.0218579		18	0.0555556		6	0.0175953		56	0.220472		1	0.0035461
Behavioral covariates
Smoking	10	0.0558659		19	0.103825		23	0.0709877		21	0.0615836		21	0.0826772		33	0.117021
Alcohol consumption	9	0.0502793		12	0.0655738		11	0.0339506		7	0.0205279		17	0.0669291		16	0.0567376
Physical activity	0	0		0	0		0	0		0	0		1	0.00393701		0	0
2015 healthy eating index	6	0.0335196		12	0.0655738		10	0.0308642		13	0.0381232		7	0.0275591		11	0.0390071

## Sheet: Table S2
Table S2. Linear regression coefficients for perception of having any emotional support on DNA methylation clocks controlling for demographic, socioeconomic, and behavioral covariates, N=1,563. Bold indicates statistical significance (p-value<0.05), and bold with two asterisks indicates significance passed Bonferroni adjustment (p-value<0.0014). Demographic covariates include age, age2, and nativ…
	Black Women (N=179)				Black Men (N=183)				White Women (N=324)				White Men (N=341)				Mexican American Women (N=254)				Mexican American Men (N=282)
	Beta	(95% CI)			Beta	(95% CI)			Beta	(95% CI)			Beta	(95% CI)			Beta	(95% CI)			Beta	(95% CI)
Chronological age clocks
Hannum	-2.53554	-6.13783	1.06676		-1.17975	-3.10365	0.744146		4.34015	1.78447	6.89582		1.50391	-1.59904	4.60687		0.278799	-2.16601	2.72361		0.759761	-0.92114	2.44066
Horvath	-2.41175	-5.30855	0.485053		-2.57048	-5.29348	0.152515		2.39004	-0.855249	5.63533		1.33695	-2.13484	4.80875		1.29062	-0.965298	3.54655		1.11946	-0.311331	2.55024
Weidner	-1.5606	-4.46192	1.34071		1.80431	-2.3692	5.97782		-0.17787	-5.66989	5.31415		3.88884	0.359249	7.41843		0.20967	-2.52738	2.94672		2.46605	-0.951601	5.88371
Lin	-2.74635	-7.94791	2.4552		-1.92009	-6.73593	2.89575		2.93461	-1.57217	7.44138		3.0234	-1.71625	7.76304		2.43513	0.103644	4.76661		1.72239	-0.788095	4.23288
Vidal-Bralo	0.14078	-3.13611	3.41767		-1.85959	-4.17653	0.457338		-0.376824	-4.67982	3.92617		2.88942	0.246331	5.53251		0.0822116	-2.19641	2.36083		0.796981	-1.11309	2.70705
SkinBlood	-1.67605	-4.86971	1.51761		-0.21795	-2.74118	2.30528		3.50344	-0.125996	7.13287		1.38432	-1.59877	4.36741		0.148091	-2.40478	2.70096		0.945007	-1.24731	3.13733
Zhang	-0.84959	-1.88235	0.183175		-0.4475	-1.53792	0.642917		1.27503	-0.0753428	2.62541		0.629936	-0.614881	1.87475		0.43488	-0.369416	1.23918		0.47244	-0.329532	1.27441
Physiological functioning clocks
Yang	-0.00336281	-0.0125497	0.00582407		-0.00411099	-0.0160732	0.00785123		0.00523652	3.22179e-05	0.0104408		0.00223435	-0.00414915	0.00861784		-0.00492814	-0.0132286	0.0033723		-0.000177138	-0.00560043	0.00524615
PhenoAge	-3.18861	-6.6648	0.287582		-2.6857	-5.92118	0.549782		2.17093	-1.28098	5.62285		1.91983	-1.85703	5.69668		2.51607	0.0644676	4.96767		1.06049	-1.09361	3.21459
GrimAge	0.0583403	-2.18426	2.30094		-1.13952	-3.1443	0.865257		-0.485144	-2.00073	1.03045		0.116988	-1.70711	1.94108		0.6437	-0.131199	1.4186		0.590366	-0.416043	1.59677
Telomere	0.0176503	-0.0885075	0.123808		0.106535	-0.0174754	0.230545		-0.0894056	-0.174264	-0.00454689		-0.110398	-0.193711	-0.0270857		-0.0426258	-0.109379	0.0241273		-0.0393084	-0.148968	0.0703514
GrimAge2	-0.487742	-3.47722	2.50174		-1.23362	-3.48166	1.01442		-0.469853	-2.03954	1.09984		-0.394495	-2.58285	1.79386		0.712914	-0.121294	1.54712		0.289162	-0.689852	1.26818
Pace of aging clock
DunedinPoAm	-0.0121987	-0.0615274	0.0371299		-0.0100393	-0.0588087	0.0387302		0.00344615	-0.0444383	0.0513306		-0.029774	-0.0610029	0.00145489		0.00190607	-0.0148002	0.0186123		0.00808781	-0.0135125	0.0296881

## Sheet: Table S3
Table S3. Linear regression coefficients for perception of having enough emotional support on DNA methylation clocks controlling for demographic, socioeconomic, and behavioral covariates, N=1,563. Bold indicates statistical significance (p-value<0.05), and bold with two asterisks indicates significance passed Bonferroni adjustment (p-value<0.0014). Demographic covariates include age, age2, and na…
	Black Women (N=179)				Black Men (N=183)				White Women (N=324)				White Men (N=341)				Mexican American Women (N=254)				Mexican American Men (N=282)
	Beta	(95% CI)			Beta	(95% CI)			Beta	(95% CI)			Beta	(95% CI)			Beta	(95% CI)			Beta	(95% CI)
Chronological age clocks
Hannum	0.333523	-2.36518	3.03223		-2.28074	-4.30428	-0.257214		-0.405384	-2.09697	1.2862		0.872121	-1.51532	3.25956		0.989816	-0.54608	2.52571		0.581805	-0.69605	1.85966
Horvath	0.114159	-2.24734	2.47566		-2.91083	-5.23171	-0.589941		0.116257	-1.64614	1.87866		1.25165	-0.881027	3.38432		1.12369	-0.5603	2.80768		0.41603	-1.00779	1.83985
Weidner	1.22514	-1.78638	4.23666		1.37824	-0.910744	3.66721		-0.782047	-2.94684	1.38274		1.25842	-2.41583	4.93267		1.17367	-1.10603	3.45337		0.22233	-2.26689	2.71155
Lin	0.0548317	-3.75263	3.8623		-2.6335	-4.90433	-0.362664		-0.619464	-3.2607	2.02178		1.9082	-1.29781	5.1142		1.75768	-0.984441	4.49981		0.593556	-1.508	2.69511
Vidal-Bralo	1.428	-1.29234	4.14834		-1.85151	-3.19337	-0.509644		0.080338	-2.1053	2.26597		2.25112	0.217466	4.28478		1.01881	-0.541404	2.57903		0.8308	-0.0934306	1.75503
SkinBlood	0.13692	-1.42456	1.6984		-0.921238	-2.60966	0.767181		-0.476421	-2.20777	1.25493		0.316338	-1.69409	2.32676		0.599189	-1.19254	2.39091		-0.0579133	-1.48355	1.36772
Zhang	-0.239972	-0.942666	0.462721		-0.576176	-1.13838	-0.0139707		-0.00770957	-0.574394	0.558975		0.167023	-0.550546	0.884592		0.477031	-0.317671	1.27173		0.0771601	-0.351399	0.505719
Physiological functioning clocks
Yang	-0.00241322	-0.0122315	0.00740508		-0.0072353	-0.0194171	0.00494652		0.00067378	-0.00341311	0.00476067		-0.00526136	-0.0123362	0.00181347		-0.00190801	-0.00631823	0.00250221		-0.00158122	-0.00697473	0.0038123
PhenoAge	-1.01858	-4.97375	2.9366		-3.77883	-6.35201	-1.20566		-0.441906	-2.21369	1.32988		2.14533	-0.129557	4.42022		1.20508	-0.991167	3.40134		1.19765	-1.12531	3.5206
GrimAge	-0.188585	-1.47895	1.10179		-1.43296	-2.65191	-0.21401		-0.595566	-1.67186	0.480733		0.404317	-1.36573	2.17436		-0.0162756	-0.93328	0.900729		0.962384	-0.218223	2.14299
Telomere	-0.0109492	-0.0916101	0.0697117		0.00878062	-0.0853412	0.102902		-0.0483062	-0.0991432	0.00253087		-0.0355128	-0.104807	0.0337809		-0.0262767	-0.0991634	0.04661		-0.00138542	-0.0608152	0.0580444
GrimAge2	-0.559691	-2.12951	1.01013		-2.03303	-3.4728	-0.593257		-0.715246	-1.93938	0.508892		0.439594	-1.65206	2.53125		-0.0399563	-1.0626	0.982685		0.952307	-0.202767	2.10738
Pace of aging clock
DunedinPoAm	-0.018823	-0.0631453	0.0254993		-0.00933592	-0.0357028	0.017031		-0.0148285	-0.0404626	0.0108057		0.00364518	-0.0259455	0.0332358		-0.0141018	-0.0309326	0.00272903		0.00443079	-0.0114027	0.0202643

## Sheet: Table S4
Table S4. Linear regression coefficients for having any close friends on DNA methylation clocks controlling for demographic, socioeconomic, and behavioral covariates, N=1,563. Bold indicates statistical significance (p-value<0.05), and bold with two asterisks indicates significance passed Bonferroni adjustment (p-value<0.0014). Demographic covariates include age, age2, and nativity. Socioeconomic…
	Black Women (N=179)				Black Men (N=183)				White Women (N=324)				White Men (N=341)				Mexican American Women (N=254)				Mexican American Men (N=282)
	Beta	(95% CI)			Beta	(95% CI)			Beta	(95% CI)			Beta	(95% CI)			Beta	(95% CI)			Beta	(95% CI)
Chronological age clocks
Hannum	-0.614045	-4.20624	2.97815		1.8051	-1.98479	5.59498		-0.390754	-2.731	1.9495		0.276866	-2.57802	3.13175		-1.95494	-6.01491	2.10502		1.60734	-0.548759	3.76344
Horvath	0.704164	-2.68686	4.09519		1.12232	-1.73206	3.97671		0.108554	-4.14768	4.36479		0.785079	-1.83573	3.40589		-1.84739	-5.63839	1.94361		1.65668	-0.523014	3.83637
Weidner	-0.770559	-9.51274	7.97162		8.30292	3.39473	13.2111		-5.10197	-14.2159	4.01199		-3.9136	-9.58988	1.76267		-4.56873	-9.66891	0.531452		3.85517	0.178871	7.53148
Lin	2.12878	-2.88392	7.14148		4.74612	1.92753	7.5647		-2.87952	-8.76399	3.00496		0.0757114	-4.68077	4.83219		-1.68308	-7.30604	3.93989		3.53911	0.277301	6.80092
Vidal-Bralo	-2.07349	-3.82793	-0.319053		0.819672	-2.39593	4.03528		-1.72104	-5.8447	2.40263		0.0272912	-3.20098	3.25557		-0.248462	-2.78777	2.29084		1.60228	0.0452453	3.15931
SkinBlood	-1.28054	-3.79253	1.23144		3.98453	1.84291	6.12614		-0.857056	-2.47171	0.757602		-2.084	-4.29436	0.126358		-2.47922	-6.67646	1.71803		1.38881	-1.37064	4.14825
Zhang	-1.09815	-2.00023	-0.196079		1.28745	0.427533	2.14736		-0.258841	-1.1234	0.605713		-0.417339	-1.29168	0.457007		-0.737185	-2.48885	1.01448		0.595836	-0.410162	1.60183
Physiological functioning clocks
Yang	-0.00358642	-0.0215675	0.0143946		0.00155127	-0.01058	0.0136825		-0.00093915	-0.00790498	0.00602668		-0.00582908	-0.0132276	0.00156943		-1.88697e-05	-0.0103683	0.0103305		0.00461963	-0.00212224	0.0113615
PhenoAge	0.501508	-5.46608	6.46909		1.26349	-2.20059	4.72758		-0.387945	-4.84943	4.07354		-0.518872	-4.61665	3.5789		-3.70525	-9.32867	1.91816		1.81889	-0.61649	4.25426
GrimAge	-0.597739	-2.58714	1.39166		-0.71932	-2.96268	1.52404		-1.08838	-3.17837	1.00162		0.983699	-1.6944	3.6618		0.460493	-0.698167	1.61915		-0.875312	-2.12931	0.378688
Telomere	0.00236518	-0.106586	0.111317		-0.0724791	-0.252624	0.107666		-0.0394055	-0.153475	0.0746644		-0.105525	-0.25648	0.0454293		-0.00171694	-0.109268	0.105834		-0.0368787	-0.138861	0.0651039
GrimAge2	-1.21235	-3.55061	1.12591		-0.692965	-3.04	1.65407		-0.901526	-3.03436	1.23131		0.592896	-2.54449	3.73028		-0.04124	-1.44495	1.36247		-0.672753	-1.79303	0.447526
Pace of aging clock
DunedinPoAm	-0.0292709	-0.0672559	0.00871413		0.00487917	-0.0375934	0.0473517		0.00860202	-0.03728	0.0544841		0.0205169	-0.0432045	0.0842382		-0.0221876	-0.052852	0.00847691		-0.011745	-0.0434608	0.0199707

## Sheet: Table S5
Table S5. Linear regression coefficients for having 5 or more close friends on DNA methylation clocks controlling for demographic, socioeconomic, and behavioral covariates, N=1,563. Bold indicates statistical significance (p-value<0.05), and bold with two asterisks indicates significance passed Bonferroni adjustment (p-value<0.0014). Demographic covariates include age, age2, and nativity. Socioec…
	Black Women (N=179)				Black Men (N=183)				White Women (N=324)				White Men (N=341)				Mexican American Women (N=254)				Mexican American Men (N=282)
	Beta	(95% CI)			Beta	(95% CI)			Beta	(95% CI)			Beta	(95% CI)			Beta	(95% CI)			Beta	(95% CI)
Chronological age clocks
Hannum	0.00228724	-1.62345	1.62802		0.670557	-1.65665	2.99776		-0.912515	-2.10624	0.281212		0.319301	-0.712447	1.35105		1.27083	0.00910389	2.53255		0.0657992	-0.941522	1.07312
Horvath	-0.114309	-2.15901	1.93039		0.0498149	-2.6524	2.75203		-0.354221	-1.5273	0.818855		0.207958	-0.895205	1.31112		0.489092	-0.843902	1.82209		-1.16252	-2.79495	0.469909
Weidner	-0.63649	-2.97296	1.69998		0.00160402	-3.83188	3.83509		-3.20631	-5.1716	-1.24103		-1.45666	-3.61396	0.700631		1.40521	-1.12836	3.93879		0.234342	-0.997235	1.46592
Lin	-0.13763	-2.81265	2.53739		0.53574	-2.80954	3.88102		-1.11765	-2.62257	0.387269		-0.442684	-2.2036	1.31823		1.45919	-0.784396	3.70278		-1.05472	-2.73625	0.626801
Vidal-Bralo	-0.00574716	-1.9003	1.8888		0.628699	-1.16581	2.42321		-1.43909	-2.92402	0.045837		-0.65143	-1.75823	0.455366		0.633945	-0.190132	1.45802		0.524279	-0.31318	1.36174
SkinBlood	0.404362	-1.56462	2.37335		-0.163879	-2.55369	2.22593		-0.743416	-1.7804	0.293573		-0.416384	-1.6081	0.775326		1.29651	0.110242	2.48277		-0.630995	-1.9509	0.688914
Zhang	0.253141	-0.534438	1.04072		0.223265	-0.53595	0.98248		-0.285347	-0.70151	0.130816		-0.0233501	-0.452512	0.405811		0.298443	-0.121262	0.718149		-0.404912	-0.858061	0.0482359
Physiological functioning clocks
Yang	-0.00292763	-0.0121174	0.00626216		-0.00375819	-0.00856943	0.00105305		-0.00382326	-0.00716082	-0.000485704		0.00125783	-0.00300992	0.00552558		0.00230705	-0.00251143	0.00712552		-0.00110072	-0.00578099	0.00357955
PhenoAge	1.27307	-1.56001	4.10614		2.01686	-0.571261	4.60497		-0.441761	-1.77217	0.888644		-0.311474	-1.78689	1.16395		0.142205	-1.91412	2.19853		-0.277914	-1.77072	1.21489
GrimAge	0.737746	-0.335981	1.81147		0.519836	-0.926856	1.96653		0.108089	-0.659299	0.875477		-0.226928	-0.977799	0.523942		0.555411	-0.167726	1.27855		0.76869	0.0997528	1.43763
Telomere	-0.0309474	-0.102884	0.0409891		-0.0177655	-0.0999941	0.0644632		0.017966	-0.0391926	0.0751246		-0.00554357	-0.0602136	0.0491265		-0.0335829	-0.110164	0.0429981		0.014728	-0.0403363	0.0697923
GrimAge2	0.614017	-0.707593	1.93563		0.30863	-1.31372	1.93098		0.107207	-0.767574	0.981988		-0.275693	-1.19276	0.641374		0.560845	-0.405825	1.52752		0.800759	0.266687	1.33483
Pace of aging clock
DunedinPoAm	0.00815737	-0.0200483	0.0363631		0.0158551	-0.0117149	0.0434251		0.00610011	-0.009371	0.0215712		-0.00486367	-0.0214695	0.0117422		0.00317385	-0.0155432	0.0218909		0.00916088	-0.001935	0.0202568

## Sheet: Table S6
Table S6. Linear regression coefficients for perception of having any financial support on DNA methylation clocks controlling for demographic, socioeconomic, and behavioral covariates, N=1,563. Bold indicates statistical significance (p-value<0.05), and bold with two asterisks indicates significance passed Bonferroni adjustment (p-value<0.0014). Demographic covariates include age, age2, and nativ…
	Black Women (N=179)				Black Men (N=183)				White Women (N=324)				White Men (N=341)				Mexican American Women (N=254)				Mexican American Men (N=282)
	Beta	(95% CI)			Beta	(95% CI)			Beta	(95% CI)			Beta	(95% CI)			Beta	(95% CI)			Beta	(95% CI)
Chronological age clocks
Hannum	-0.120722	-1.81433	1.57289		-1.82708	-3.5289	-0.125264		-0.54498	-1.63969	0.54973		0.0340727	-1.53951	1.60766		0.197021	-1.2825	1.67654		0.960527	-0.629775	2.55083
Horvath	-0.246187	-2.81184	2.31947		-1.32448	-2.72556	0.0766075		0.511159	-0.908387	1.9307		-0.653702	-2.34712	1.03971		0.482975	-1.4343	2.40025		0.656218	-0.640383	1.95282
Weidner	1.43631	-0.977827	3.85045		0.407185	-2.69391	3.50828		-2.70238	-6.02501	0.62024		-1.0977	-3.38618	1.19077		0.469574	-1.21107	2.15022		0.244949	-1.90008	2.38998
Lin	1.92031	-0.875608	4.71624		0.943039	-1.00804	2.89412		-0.3764	-2.53452	1.78172		0.0883622	-2.39831	2.57504		2.69846	0.122651	5.27428		1.45416	-0.771488	3.67981
Vidal-Bralo	1.18941	-0.530152	2.90898		-0.86489	-2.10882	0.379041		-1.16067	-2.81575	0.494407		0.804433	-0.538287	2.14715		1.52475	0.103734	2.94576		0.337401	-0.72675	1.40155
SkinBlood	1.08936	-0.28261	2.46133		-1.39269	-2.98194	0.196569		-1.00545	-2.22094	0.210032		-0.215504	-1.52247	1.09147		0.52657	-1.12687	2.18001		0.764679	-0.894959	2.42432
Zhang	-0.030554	-0.469822	0.408714		-0.45552	-0.964654	0.0536139		-0.10141	-0.508932	0.306112		-0.110979	-0.665056	0.443097		0.235349	-0.433074	0.903771		0.429133	-0.273861	1.13213
Physiological functioning clocks
Yang	0.00485208	-0.001141	0.0108452		-0.00708237	-0.0145366	0.000371804		0.000407202	-0.00345121	0.00426561		-0.00158024	-0.0049379	0.00177742		-0.00485327	-0.0105236	0.000817026		0.00231469	-0.00354751	0.0081769
PhenoAge	-0.456818	-3.20969	2.29605		-1.17418	-3.11897	0.770614		-0.933612	-2.43584	0.568614		-0.855802	-2.80076	1.08916		1.43409	-1.28282	4.151		1.91616	-0.481932	4.31425
GrimAge	-0.0222244	-1.21494	1.17049		0.135675	-1.677	1.94835		0.16408	-0.705294	1.03345		0.00249701	-0.974836	0.97983		-0.0717106	-1.11951	0.976093		0.178703	-0.462895	0.8203
Telomere	-0.0253996	-0.0848056	0.0340063		0.0647511	0.00100212	0.1285		0.0243559	-0.0396123	0.0883242		0.00623921	-0.0687003	0.0811787		0.0372141	-0.0148875	0.0893158		-0.0759568	-0.143663	-0.00825084
GrimAge2	-0.585344	-2.0882	0.917511		0.112982	-1.96416	2.19012		0.16447	-0.826819	1.15576		-0.135993	-1.34028	1.06829		0.0694973	-1.17661	1.31561		0.230512	-0.647502	1.10853
Pace of aging clock
DunedinPoAm	-0.0124217	-0.0449124	0.0200689		0.00928857	-0.0367857	0.0553629		-0.0100336	-0.030332	0.0102647		0.000895198	-0.0158052	0.0175956		-0.00479101	-0.023168	0.013586		-0.00853304	-0.0263822	0.00931613

## Sheet: Table S7
Table S7. Linear regression coefficients for married marital status on DNA methylation clocks controlling for demographic, socioeconomic, and behavioral covariates, N=1,563. Bold indicates statistical significance (p-value<0.05), and bold with two asterisks indicates significance passed Bonferroni adjustment (p-value<0.0014). Demographic covariates include age, age2, and nativity. Socioeconomic c…
	Black Women (N=179)				Black Men (N=183)				White Women (N=324)				White Men (N=341)				Mexican American Women (N=254)				Mexican American Men (N=282)
	Beta	(95% CI)			Beta	(95% CI)			Beta	(95% CI)			Beta	(95% CI)			Beta	(95% CI)			Beta	(95% CI)
Chronological age clocks
Hannum	-1.07515	-2.8638	0.713492		-1.62235	-4.37949	1.13479		1.09231	0.133806	2.05081		0.0365998	-1.8093	1.8825		0.617238	-1.36487	2.59934		0.172389	-1.70262	2.04739
Horvath	0.231604	-1.52146	1.98466		0.184502	-2.58309	2.95209		1.05493	-0.15244	2.26231		1.24838	-0.342661	2.83941		1.03559	-0.499538	2.57072		-0.0787563	-2.14435	1.98684
Weidner	1.56699	-0.367215	3.50119		0.37995	-2.94511	3.70501		-0.139008	-2.63087	2.35285		1.22206	-0.697953	3.14207		1.41189	-1.75842	4.5822		-0.131566	-2.38498	2.12185
Lin	1.49034	-1.29872	4.27939		-0.456325	-3.67165	2.759		0.0772234	-2.08384	2.23829		2.3349	-0.716975	5.38678		0.988997	-1.07301	3.051		-0.716721	-3.19673	1.76329
Vidal-Bralo	1.40291	-0.190201	2.99603		-0.150191	-2.36397	2.06358		-0.257673	-1.68154	1.1662		1.17343	-0.129179	2.47603		0.574305	-0.963307	2.11192		0.579094	-0.735901	1.89409
SkinBlood	0.357048	-1.36292	2.07702		-0.143687	-2.98588	2.69851		0.705434	-0.20246	1.61333		0.451045	-1.51636	2.41845		0.964864	-0.668121	2.59785		0.0443632	-1.36631	1.45504
Zhang	0.144641	-0.450042	0.739323		-0.350037	-1.38794	0.687865		0.288217	-0.0234042	0.599837		0.26765	-0.287701	0.823002		0.414388	-0.252778	1.08155		-0.0500158	-0.568921	0.46889
Physiological functioning clocks
Yang	-0.00517257	-0.0120504	0.00170531		-0.00417985	-0.0118655	0.00350581		0.003435	0.000367846	0.00650216		-0.00484712	-0.0111795	0.00148529		-0.000332114	-0.00485367	0.00418944		-0.00428403	-0.0114513	0.00288321
PhenoAge	0.350146	-2.00613	2.70643		-0.487304	-3.34599	2.37138		0.475472	-1.16795	2.1189		1.77165	-0.110181	3.65348		1.16123	-0.761413	3.08387		0.631177	-1.51211	2.77446
GrimAge	-0.266228	-1.13199	0.599538		-1.44579	-2.8346	-0.0569838		-0.240209	-1.15191	0.671494		0.128275	-0.900693	1.15724		0.269725	-0.346275	0.885725		-1.04994	-2.39001	0.290134
Telomere	-0.00883181	-0.0658464	0.0481828		0.0834595	-0.00859897	0.175518		-0.0679264	-0.115984	-0.0198685		-0.0876991	-0.162972	-0.0124265		-0.0515846	-0.126814	0.0236444		0.0588056	0.0226013	0.09501
GrimAge2	-0.349155	-1.39258	0.694274		-1.30496	-2.78585	0.175928		-0.197228	-1.14358	0.749126		0.190597	-1.07846	1.45965		0.230381	-0.420935	0.881697		-1.05417	-2.41944	0.31111
Pace of aging clock
DunedinPoAm	-0.00391324	-0.037208	0.0293815		-0.00382407	-0.0276866	0.0200385		3.75368e-05	-0.0211989	0.0212739		0.011627	-0.00846	0.0317139		0.010014	-0.0064204	0.0264484		-0.0273094	-0.0536748	-0.000943918

## Sheet: Table S8
Table S8. Survival analyses for social support measures on all-cause mortality, controlling for demographic, socioeconomic, and behavioral covariates, among NHANES 1999-2002 (N=1,563). Bold indicates statistical significance (p-value<0.05). Demographic covariates include age, age2, and nativity. Socioeconomic covariates include educational attainment, family income, and longest hold occupation. B…
	Combined sample (N=1,563)				Black Women (N=179)				Black Men (N=183)				White Women (N=324)				White Men (N=341)				Mexican American Women (N=254)				Mexican American Men (N=282)
	HR	(95% CI)			HR	(95% CI)			HR	(95% CI)			HR	(95% CI)			HR	(95% CI)			HR	(95% CI)			HR	(95% CI)
Perception of having any emotional support
No one emotional support	ref				ref				ref				ref				ref				ref				ref
Having anyone emotional support	0.554935	0.36693	0.839267		0.694853	0.228554	2.1125		1.0418	0.634454	1.71068		0.293519	0.161727	0.53271		0.778842	0.438737	1.38259		1.44939	0.380467	5.52147		1.8373	1.02707	3.28669
Perception of having enough emotional support
Not enough emotional support	ref				ref				ref				ref				ref				ref				ref
No need more support	0.699807	0.524152	0.934327		0.948132	0.435154	2.06583		0.753846	0.519809	1.09326		0.493814	0.325313	0.749593		1.31695	0.847037	2.04757		0.836831	0.510402	1.37203		1.21175	0.769358	1.90851
Having any close friends
Do not have close friends	ref				ref				ref				ref				ref				ref				ref
Having 1 or more close friends	0.574118	0.341083	0.966367		0.500284	0.252595	0.990852		1.08326	0.451106	2.60126		0.381496	0.183829	0.791708		0.669555	0.257161	1.74328		1.23969	0.324809	4.73148		1.58194	0.85564	2.92474
Having 5 or more close friends
Having less than 5 close friends	ref				ref				ref				ref				ref				ref				ref
Having 5 or more close friends	0.994517	0.792557	1.24794		1.22932	0.802993	1.88199		1.42266	0.864037	2.34244		0.804409	0.538593	1.20142		1.09727	0.711993	1.69104		1.36171	0.814715	2.27596		1.20875	0.874233	1.67127
Perception of having any financial support
No one financial support	ref				ref				ref				ref				ref				ref				ref
Having anyone financial support	0.768773	0.643291	0.918732		0.76334	0.350854	1.66077		0.813398	0.519155	1.27441		0.662422	0.403107	1.08855		0.891127	0.672099	1.18153		0.858496	0.498373	1.47884		1.31965	0.919953	1.893
Marital status
Never married, separated, divorced, or widowed	ref				ref				ref				ref				ref				ref				ref
Married or living with a partner	1.05173	0.882183	1.25387		0.515253	0.351455	0.75539		0.704336	0.498355	0.995453		0.946362	0.687429	1.30283		0.990327	0.637044	1.53953		0.81458	0.521986	1.27118		0.628582	0.340314	1.16103

## Sheet: Table S9
Table S9. Survival analyses for DNA methylation clocks on all-cause mortality, controlling for demographic, socioeconomic, and behavioral covariates, among NHANES 1999-2002 (N=1,563). Bold indicates statistical significance (p-value<0.05). Demographic covariates include age, age2, and nativity. Socioeconomic covariates include educational attainment, family income, and longest hold occupation. Be…
	Combined sample (N=1,563)				Black Women (N=179)				Black Men (N=183)				White Women (N=324)				White Men (N=341)				Mexican American Women (N=254)				Mexican American Men (N=282)
	HR	(95% CI)			HR	(95% CI)			HR	(95% CI)			HR	(95% CI)			HR	(95% CI)			HR	(95% CI)			HR	(95% CI)
Chronological age clocks
Hannum	1.03426	1.01824	1.05053		1.05379	0.985184	1.12717		1.05757	1.00723	1.11043		1.05064	1.0236	1.0784		1.0176	0.990526	1.04541		1.03925	0.993473	1.08713		0.972231	0.933695	1.01236
Horvath	1.02678	1.00559	1.04841		1.04284	0.972189	1.11863		1.04074	1.0003	1.0828		1.02208	0.98866	1.05663		1.02679	1.00106	1.05319		1.0221	0.982837	1.06292		0.978897	0.947752	1.01107
Weidner	1.01605	1.00555	1.02666		0.99214	0.959418	1.02598		1.03534	1.01257	1.05861		1.03487	1.01779	1.05224		0.996416	0.981733	1.01132		1.01712	0.989008	1.04602		1.02135	0.988254	1.05556
Lin	1.01352	1.00351	1.02364		0.998581	0.950562	1.04903		1.05593	1.02158	1.09143		1.01603	0.999096	1.03325		1.0112	0.992591	1.03016		1.01947	1.00408	1.03511		0.994033	0.974598	1.01385
Vidal-Bralo	1.03026	1.01333	1.04748		1.02767	0.955023	1.10585		1.04921	1.01095	1.08892		1.03966	1.01251	1.06753		1.01458	0.991739	1.03794		1.02989	0.987445	1.07417		1.02471	0.989367	1.06132
SkinBlood	1.01842	0.996254	1.04108		1.01328	0.955241	1.07486		1.0142	0.966262	1.06451		1.02457	0.976799	1.07468		1.00895	0.983126	1.03545		1.00353	0.971154	1.03698		0.963587	0.929985	0.998404
Zhang	1.0462	0.988537	1.10724		1.0603	0.834218	1.34764		1.07348	0.904537	1.27397		1.07329	0.975574	1.18079		1.01911	0.962004	1.0796		1.0281	0.933613	1.13216		0.927141	0.862379	0.996766
Physiological functioning clocks
Yang	3.84154	0.0362836	406.725		21.4334	0.00149475	307336		303.516	0.0574832	1.60259e+06		1.53289	3.28833e-05	71457		0.0221431	7.06562e-06	69.395		6518.35	0.0878348	4.83736e+08		0.00692046	1.53499e-07	312.007
PhenoAge	1.02869	1.01506	1.04251		1.04037	1.00089	1.08141		1.0348	1.00838	1.06192		1.02952	1.0004	1.05948		1.02403	1.00094	1.04764		1.01982	1.00112	1.03888		0.991829	0.963306	1.0212
GrimAge	1.12409	1.09579	1.15311		1.16845	1.10793	1.23228		1.02662	0.975076	1.08089		1.12155	1.08243	1.16208		1.12353	1.07484	1.17442		1.12927	1.07702	1.18406		1.04463	0.996467	1.09512
Telomere	0.367247	0.257417	0.523937		0.346195	0.0993309	1.20658		0.241802	0.109016	0.536325		0.318626	0.159522	0.636417		0.592025	0.328147	1.0681		0.26116	0.0753159	0.905579		0.747623	0.256897	2.17574
GrimAge2	1.10869	1.08413	1.1338		1.19268	1.13644	1.2517		1.03626	0.985366	1.08977		1.0988	1.05848	1.14066		1.10427	1.05986	1.15053		1.12619	1.07037	1.18493		1.04348	0.998389	1.09061
Pace of aging clock
DunedinPoAm	15.5451	4.64508	52.0228		32.9245	2.04614	529.787		1.4015	0.0809994	24.2496		19.174	4.22789	86.9565		12.6024	1.88394	84.302		10.2569	0.791367	132.941		9.63493	0.809098	114.735

## Sheet: Table S10
Table S10. Training details for epigenetic aging measures collected in the NHANES 1999-2002 study sample.
Measure	Training Phenotype	Training set by Race and Ethnicity				Training age range	Tissue(s) Examined	Number of probs included	Phenotypes suggested related in the original study
		Black	White	Hispanic	Others
Hannum	Chronological age	0	426	230	0	19-101 years	Whole blood	71	Age, Alzheimer's disease, cancer, tissue degradation, DNA damage, and oxidative stress.
Horvath	Chronological age	236	2673	236	786	0-100 years	51 tissue types	353	Age, and cancer
Weidner	Chronological age	0	575	0	0	0-78 years	Whole blood	3	Age, and exhaustion of the hematopoietic stem cell pool
Lin	Chronological age	0	426	230	0	0-78 years	Whole blood	99	Age, and life expectancy
Vidal-Bralo	Chronological age	0	390	0	0	20-78 years	Whole blood	8	Age only
SkinBlood	Chronological age	63	403	9	421	-0.3-94 years	Whole and cord blood, epidermal and ex vivo tissues	391	Age, all-cause mortality, Down syndrome, C-reactive protein levels, body mass index, triglyceride levels, and insulin
Zhang	Chronological age	0	13661	0	0	2.2-104 years	Blood and saliva	514	Age only
Yang	Stem cell divisions	0	426	230	0	19-101 years	Whole blood	385	Age, cancer, and purified cell and stem cell
PhenoAge	Phenotypic age (10 biomarkers)	0	456	0	0	21-91 years	Whole blood	513	Age, mortality, disease-free, physical functioning problems, and CVD risks, Alzheimer's disease
GrimAge	Chronological age, smoking, DNAm biomarkers of proteins associated with mortality	0	1731	0	0	59-73 years	Whole blood	1030	Age, mortality prediction based on observed plasma protein levels
Telomere	Leukocyte telomere length	1832	424	0	0	22-93 years	Leukocytes	140	Leukocyte telomere length
GrimAge2	Chronological age, smoking, DNAm biomarkers of proteins associated with mortality	0	1833	0	0	59-73 years	Whole blood	1030	Age, mortality, disease-free, physical functioning problems, T2D, hypertension, and age at menopause
DunedinPoAm	Pace of aging (18 biomarkers)	0	753	0	57	38 years	Whole blood	46	Age, physical decline, cognitive decline, facial rating, and self-rated health

[truncated: 64 more sheets: Table S11, Table S12, Table S13, Table S14, Table S15, Table S16, Table S17, Table S18, Table S19, Table S20, Table S21, Table S22, Table S23, Table S24, Table S25, Table S26, Table S27, Table S28, Table S29, Table S30 …]
